# Supplementary material for: Scale, trust, and the digital divide: a systematic review of AI and ML for agricultural applications
Source: Front Artif Intell. 2026 Jun 19;9:1798896. doi: 10.3389/frai.2026.1798896 (PMC13328088; doi:10.3389/frai.2026.1798896)
Supplement: Supplementary Table S2 — Quality Assessment [file Table_2.xlsx]

## Sheet: Sheet1
		S1: Summary of the 38 reviewed papers
Author(s)	Year	Title	Country	Journal Name	DOI	Source	Main Findings	Research Methodology	AI/ML techniques discussed	Governance Framework discussed	Method Robustness	Data Reliability	Emprical Vs. Conceptual weighting	Paper Type	Score	Quality
Fleming et al.	2018	Is big data for big farming or for everyone? Perceptions in the Australian grains industry	Australia	Agronomy for Sustainable Development	https://doi.org/10.1007/s13593-018-0501-y	Google Scholar	Highlights the need to understand farmers key language, rules, norms, values and asumptions to support technology assumption	Discourse analysis of interviews	Discusses AI technology generally	Big-data governance	2	2	2		6	High
Eastwood et al.	2018	Managing Socio-Ethical Challenges in the Development of Smart Farming: From a Fragmented to a Comprehensive Approach for Responsible Research and Innovation	New Zealand	Journal of Agricultural and Environmental Ethics	https://doi.org/10.1007/s10806-017-9704-5	Web of Science	Recommends responsible research and innovation(RRI) approach to address the challenges (societal values, needs, and expectations) into research and innovation process. RRI guides socially and ethically acceptable innovation. Indicators: Anticipation, Inclusion, Reflexivity, Responsiveness.	Qualitative case study	Discusses AI technology generally	Responsible Research and Innovation governance for smart farming	2	2	2	Research paper (2022)	6	High
Dharmaraj et al.	2018	Artificial Intelligence (AI) in Agriculture	India	International Journal of Current Microbiology and Applied Science	https://doi.org/10.20546/ijcmas.2018.712.241	Google Scholar	Recommends that AI solutions be offered in an open source platform, making the solutions moreaffordable which would eventually result in faster adoption among farmers.	Case study + Review	Broad survey of neural networks, computer vision, ML	Practical and economic barriers	2	2	2		6	High
Jakku et al.	2019	If they don’t tell us what they do with it, why would we trust them?” Trust, transparency and benefit-sharing in Smart Farming	Australia	NJAS: Wageningen Journal of Life Sciences	https://doi.org/10.1016/j.njas.2018.11.002	Google Scholar	Lack of trust reflects the established belief system and normative roles between farmers and agribusiness.	Interviews + Analysis	Discusses AI technology generally	Recommends governance directions around trust, transparency, and benefit sharing.	2	2	2	Research paper (2021)	6	High
Wiseman et al.	2019	Farmers and their data: An examination of farmers' reluctance to share their data through the lense of the laws impacting smart farming	Australia	NJAS: Wageningen Journal of Life Sciences	https://doi.org/10.1016/j.njas.2019.04.007	Google Scholar	The paper argues that lack of trust and unclear governance of agricultural data (ownership, privacy, acess, and benefit sharing) discourages farmers from sharing data slowing adoption of smart farming technologies.	Empirical Mixed Method (Survey + Legal and Policy analysis)	None	Agricultural data governance is regulated through broader frameworks such as privacy laws, data-sharing regulations, and proposed policies like U.S. Ag Data Act rather than dedicated agricultural data legislation, leading to gaps in transparency, data ownership, and trust that affect farmers' willingness to share data.	2	2	2	Review paper 2021	6	High
Wolanin et al.	2020	Estimating and understanding crop yields with explainable deep learning in the Indian Wheat Belt	Germany, Italy, Spain	Environmental Research Letters	https://doi.org/10.1088/1748-9326/ab68ac	Google Scholar	The paper explores how to benefit from the increased predictive performance of DL methods while maintaining the ability to interpret how the models achieve their results (XAI). A new DL model is proposed for wheat yield estimation.	Quantitative modeling study	AI/ Deep learning yield-forecasting, Convolutional Neural Network (CNN) ML models: Ridge regression, random forest.	None	2	2	2	Research paper 2019	6	High
Tsakiridis et al.	2020	Versatile Internet of Things for Agriculture: An eXplainable AI Approach	Greece	International Federation for Information Processing	https://doi.org/10.1007/978-3-030-49186-4_16	Google Scholar	The paper presents Vital, IOT-based agricultural system combining low-cost sensors, robust data storage, and explainable AI to automate irrigation, demonstrating how transparent and interpretable AI can enhance efficieny, reliability, and user trust in smart farming.	System Design and pilot implementation	Mamdani-type fuzzy rule-based system	None	2	2	2		6	High
Orn et al.	2020	Agro-AI Education: Artificial Intelligence for Future Farmers	United States of America	Proceedings of the 21st Annual Conference on Information Technology Education	https://doi.org/10.1145/3368308.3415457	Google Scholar	The study demonstrates how active learning can reduce skepticism, build confidence in AI's capabilities and support its sustainable adoption in precision farming.	System design + prototype study	ML for image classification: Supervised image classification Random forest	None	2	2	2		6	High
Sparrow et al.	2021	Managing the risks of artificial intelligence in agriculture	Australia	NJAS: Impact in Agricultural and Life Sciences	https://doi.org/10.1080/27685241.2021.2008777	Google Scholar	Emphasizes the need for inclusive design and governance through ethical frameworks, open data policies, and the integration of marginalized perspectivesto ensureequitable and responsible AI use.	Survey + review	Discusses AI technology generally	Emphasizes that multi-level governance is needed that addresses risk typology	1	1	1		3	Medium
Gardezi and Stock	2021	Growing algorithmic governmentality: Interrogating the social construction of trust in precision agriculture	United States of America	Journal of Rural Studies	https://doi.org/10.1016/j.jrurstud.2021.03.004	Web of Science	The study shows how transparency, ethical data governance, and participatory innovation are essential to safeguard farmer autonomy and ensure equitable, trusttworthy adoption of precision agriculture technologies.	Comparitive analysis	AI/ML as a part of agriculture decision systems	Algorithmic governance	2	2	2		6	High
Heldreth et al.	2021	What does AI mean for smallholder farmers? A Proposal for farmer-centered AI Research	Global South	Interactions	https://doi.org/10.1145/3468004	Google Scholar	The paper highlights that lack of trust reflects established belief systems and normative roles between farmers and agribusinesses.	Qualitative field work	Discusses AI technology generally for smallholders	Farmer-centered, trust-aware design and data-governance	1	1	1		3	Medium
Camaréna	2021	Engaging with Artificial Intelligence (AI) with a Bottom-Up Approach for the Purpose of Sustainability: Victorian Farmers Market Association, Melbourne Australia	Australia	Sustainability	http://dx.doi.org/10.3390/su13169314	Web of Science	The study demonstartes how aligning AI development with local values of fairness, transparency, and sustainability can build trust and benefit small and medium farmers, while cautioing against AI's high carbon footprint, bias, and potential to deepen inequalities.	Case Study	ML services and tool	AI ethics Sustainability governance frameworks	2	2	2		6	High
Durrant et al.	2021	How might technology rise to the challenge of data sharing in agri-food?	UK	Global Food Security-Agriculture Policy Economics and Environment	http://dx.doi.org/10.1016/j.gfs.2021.100493	Web of Science	Through two use cases, traceability and productivity optimization, it shows how AI, ML, semantic web, and blockchain technologies can address challenges if deployed within a trusted "Data Trust" framework. The study emphasizes that without resolving ethical and organizational concerns around data use and ownership, technological potential remains underutilized.	technology review + architecture design	Discusses AI/ML technologies generally	Data trust	1	1	1		3	Medium
Ryo	2022	Explainable artificial intelligence and interpretable machine learning for agricultural data analysis.	Germany	Artificial Intellegence in Agriculture	https://doi.org/10.1016/j.aiia.2022.11.003	Web of Science	XAI and interpretable machine learning can enhance trust and explainability in AI	Applied study using interpretable ML	interpretable / explainable AI (XAI/ IML) applied to crop yield prediction	Trust governance	2	2	2		6	High
Raturi et al.	2022	Cultivating trust in technology‐mediated sustainable agricultural research	United States of America	Agronomy Journal	https:/doi.org/10.1002/agj2.20974	Google Scholar	Recommends a trust framework where the aim is to be trusted with data through privacy preserving technology; and practice transparancy and accountability in terms of data.	Interviews	Tech-mediated agriculture	Trust in data and trust in process	2	2	2		6	High
Sabrina et al.	2022	An Interpretable Artificial Intelligence Based Smart Agriculture System	Australia	Computers, Materials & Continua	https://doi.org/10.32604/cmc.2022.026363	Google Scholar	Proposes a novel AI-based agriculture system whose strength is interpretability to enhance farmers trust.	System degin + Proof-of-concept evaluation	Fuzzy logic and anomaly detection	None	2	2	2		6	High
Gardezi et al.	2022	In pursuit of responsible innovation for precision agriculture technologies	United States of America	Journal of Responsible Innovation	https://doi.org/10.1080/23299460.2022.2071668	Google Scholar	Highlights how power imbalances, limited understanding, and algorithmic bias hinder trust, emphasizing the need for responsible innovation, regulatory oversight, and capacity-building to ensure equitable and sustainable integration of decision support systems.	Focus group + Survey	Discusses AI/ML technologies generally	Responsible Innovation framework	2	2	2		6	High
Cartolano et al.	2022	Explainable AI at Work! What Can It Do for Smart Agriculture?	Italy, France	IEEE Eighth International Conference on Multimedia Big Data (BigMM)	https://doi.org/10.1109/BigMM55396.2022.00020	Google Scholar	Demonstrates how XAI can enhance farmers' and agronomists' trust in AI by making complex machine learning models transparent, interpretable, and aligned with domain expertise. Using two ML models, SHAP and LIME on a crop recommendation dataset, it shows that interpretability and robustness, rather than accuracy alone are essential for building confidence and promoting ethical, trustworthy adoptio…	Experimental proof-of-concept	XGB, MLP, Linear SVM XAI tools (SHAP, LIME,	None	1	2	2		5	High
Alexander et al.	2023	Who is responsible for ‘responsible AI’? Navigating challenges to build trust in AI agriculture and food system technology	United States of America	Precision Agriculture	https://doi.org/10.1007/s11119-023-10063-3	Google Scholar	Emphasizes the need for transparency, shared ownership, and collaborative relationships with farming communities to build lasting trust and ensure ethical, equitable AI integration in the food system.	Interviews	Discusses AI/ML technologies generally	Responsible Research/Innovation framework	2	2	2		6	High
Hüllmann et al.	2023	Configurations of human-AI work in agriculture Adoption and use of intelligent systems by agricultural workers	Germany	Conference Proceedings of the GIL-Jaherstagung	https://www.researchgate.net/publication/366265651_Configurations_of_Human-AI_Work_in_Agriculture_Adoption_and_Use_of_Intelligent_Systems_by_Agricultural_Workers/stats	Google Scholar	Emphasizes that explainable and comprehensible AI systems. Aligned with farmers' expertise and supported by education and policy initiatives, are crucial for building trust and enabling effective human-AI collaboration in agricultural decision-making.	Interviews	Discusses AI/ML technologies generally	Explainability asadoption enabler	2	2	2		6	High
Dilleen et al.	2023	Investigating knowledge dissemination and social media use in the farming network to build trust in smart farming technology adoption.	Ireland	Journal of Business and Industrial Marketing	https://doi.org/10.1108/JBIM-01-2022-0060	Google Scholar	Highlights the importance of diverse online networks for knowledge diffusion and recommends that Smart Farming Tech vendors, advisors, and policymakers foster transparent, two-way engagement and social media training to enhance farmers’ trust and accelerate technology adoption.	Interviews + netnography	general AI technology	None	2	2	2		6	High
Adereti et al.	2023	Understanding farmers' engagement and barriers to machine learning-based intelligent agricultural decision support systems	United States of America	Agronomy Journal	https://doi.org/10.1002/agj2.21358	Google Scholar	Farmers age, education, years of farming experience and farm scales have an effect on their decision. Major concersn can be grouped into four categories: security, knowlwdge, cost and confidence.	Survey Study	ML enhanced decision support system	None	2	2	2		6	High
Ryan et al.	2023	An interdisciplinary approach to artificial intelligence in agriculture	United States of America	NJAS: Impact in Agricultural and Life Sciences	https://doi.org/10.1080/27685241.2023.2168568	Web of Science	Agricultural AI provides greater benefits to larger farms. Digital divide can be alleviated bt sufficient economic policy and governance.	Expert focus group + review	ANN fuzzy logic	Interdisciplinarity	2	2	2		6	High
Marinko et al.	2023	Incentives and barriers to adoption of decision support systems in integrated pest management among farmers and farm advisors in Europe	Europe	International Journal of Pest Management	https://doi.org/10.1080/09670874.2023.2244912	Google Scholar	Adoption of decision supoort systems in integrated pest management is limited mainly by lack of trust in DSS, perceived lack of IT skills, poor access to information about DSS, and infrastructure barriers such as limited internet access.	Survey Study + ML clustering + statistical analysis	None	European pesticide policy	2	2	2		6	High
Czibere et al.	2023	Hungarian Farmers and the Adoption of Precision Farming	Hungary	European Countryside	http://dx.doi.org/10.2478/euco-2023-0020	Web of Science	The study finds high awarness but low adoption of precision agriculture, limited by costs, expertise gaps, and skepticism about economic benefits.	Interviews	Precision farming	None	2	2	2		6	High
Mallinger et al.	2024	Responsible AI in Farming: A Multi-Criterai Framework for Sustainable Technology Design	Austria	Applied Sciences	https://doi.org/ 10.3390/app14010437	Google Scholar	Highlights how AI's integration in farming can threaten farmer autonomy due to issues of access, transparency, and data control, recommending FAIR data practices, transparent AI, and intuitive design to enhance trust, explainability, and user independence.	Qualitative litreture synthesis	Farming 4.0 AI	Social, technological and ecological framework needed for trustworthy AI	1	1	0		2	Low
Rozenstein et al.	2024	Data-driven agriculture and sustainable farming: friends or foes?	Israel	Precision Agriculture	https://doi.org/10.1007/s11119-023-10061-5	Web of Science	Data-driven agriculture can significantly improve sustainability and decision-making, but adoption is constrained by legal, technical, economic, and social barriers including data ownership uncertainty and lack of trust in data sharing systems.	Expert Workshop + Litreture review	None	Emphasizes need for trust-reinforcing regulatory frameworks for farm data gathering, sharing, and analysis.	2	2	2		6	High
Vardan et al.	2024	Intelligent Fortification of Agricultural Data Integrity	India	Proceedings of 2nd International Conference on Networking and Communications	https://doi.org/10.1109/ICNWC60771.2024.10537380	IEEE Xplore	Reliable and effective cybersecurity framework has a profound impact on trust placed in Ag technologies.	conceptual system architecture + technical framework design , simulation	Supervised ML, DL, unsupervised learning	Proposes a technical governance architecture for agricultural data security	2	1	1		4	Medium
Bampasidou et al.	2024	Overcoming 'Digital Divides': Leveraging higher education to develop next generation digital agriculture professionals	United States of America	Computers and Electronics in Agriculture	http://dx.doi.org/10.1016/j.compag.2024.109181	Web of Science	The paper emphasizes the role of higher education in developing digital agriculture competencies through upskilling, reskilling, and curriculum reform to address workforce and equity challenges. It argues that educators, extension specialists, and regulators must collaborate to equip future agricultural professionals with technical, ethical, and data skills to ensure digitalization reduces divide…	Conceptual Litreture review	AI overview	Multi actor, multi-level governance framework	1	1	1		3	Medium
Mabkhot et al.	2024	Impact of Green Technology Adoption on Agriculture Performance: Green Development Behavior Mediation and AI Norms Moderation	Saudi Arabia	Future of foods: Journal on food, Agriculture and Society	http://dx.doi.org/10.17170/kobra-202412203	Web of Science	The study show that green development behavior and supportive social norms towards AI significantly enhance adoption of green agricultural technologies and farm performance. The study finds that trust reflected in peer and institutional support moderates adoption outcomes, while digital infrastructure and training gaos hinder smallholders, underscoring the need for inclusive, trust-based strategi…	Survey +Structural Equation Modeling	Discusses AI/ML technologies generally	None	2	2	2		6	High
Deji et al.	2024	Opportunities and challenges associated with AI-based digital technologies usage for agricultural extension services in Nigeria	Nigeria	Scientific Papers-Series Management Economic Engineering in Agriculture and Rural Development	https://www.researchgate.net/publication/380576602_OPPORTUNITIES_AND_CHALLENGES_ASSOCIATED_WITH_AI-BASED_DIGITAL_TECHNOLOGIES_USAGE_FOR_AGRICULTURAL_EXTENSION_SERVICES_IN_NIGERIA	Web of Science	The study shows that while AI enhances credibility, communication, and efficiency, adoption is constrained by skill gaps, privacy concerns, and limited stakeholder inclusion. It highlights strong digital divides and trust tensions such as AI builds confidence yet raises fear of job loss, calling for taraining, engagement, and better infrastructure to ensure equitable, effective use.	Survey	General AI awarness	None	2	2	2		6	High
Gent	2025	AI's Green Thumb: Agritech Apps are Providing Personalized Advice to India's Small Farmers	India	IEEE Spectrum	https://doi.org/10.1109/MSPEC.2025.10876754	IEEE Xplore	The paper warns that while AI-based advisory tools can aid farmers, they risk eroding local knowledge and informed consent, especially among less tech savvy farmers. It stresses the need for transparency, proven reliability, and respect for farmers' expertise to maintain trust and ethical adoption.	App case evaluation	Mobile AI advisory apps	NGO and platform initiatives	2	2	2		6	High
Tahir et al.	2025	A Federated Explainable AI Framework for Smart Agriculture: Enhancing Transparency, Efficiency, and Sustainability	Africa, Southeast Asia	IEEE Access	http://dx.doi.org/10.1109/ACCESS.2025.3571340	Web of Science	The paper introduces a Federated XAI framework combining IoT sensing and interpretability tools (SHAP, LIME, Grad‑CAM) to enhance transparency, privacy, and efficiency in precision agriculture, offering a scalable, affordable solution for data‑limited and smallholder settings.	Technical framework development + experimental evaluation	Federated Learning (FL) XAI (SHAP, LIME, Grad-CAM)	None	2	2	2		6	High
Yang et al.	2025	The forgotten factor: Exploring consumer perceptions of artificial intelligence in the food and agriculture systems	United States of America	Future Foods	http://dx.doi.org/10.1016/j.fufo.2025.100553	Web of Science	The study emphasizes that transparancy, ethical safeguards, and clear comminication are essential for building public trust and accepatnce of AI in sustainable agri-food systems.	Online ethnography + Survey study	Discusses AI technology generally	None	2	2	2		6	High
Hirunyatrakul et al.	2025	Hybrid Intersection: Navigating Context and Constraint in AI for Social Good Among Thailand's Smallholder Farmers	Thailand	Sustainability	http://dx.doi.org/10.3390/su17135792	Web of Science	The paper introduces the concept of a hybrid intersection, where AI delivers short-term benefits like yield and credit gains but reinforces structural inequalities through data commodification, opaque governance, and market-driven priorities over environmental or social reform.	Case study + framework development	Discusses AI technology generally	Socio-technical power structures	2	2	2		6	High
Van Hilten et al.	2025	Ethical, Legal and Social Aspects (ELSA) for AI: An assessment tool for Agri-food	Netherlands	Smart Agricultural Technology	http://dx.doi.org/10.1016/j.atech.2024.100710	Web of Science	The paper introduces an agri-food-specific Ethical, Legal, and Social Aspects (ELSA) Scan that operationalizes high level AI ethics into 25 practical questions for developers and organizations. By addressing sectoral issues like animal welfare, environmental impact, and food security, the tool helps identify risks around transparancy, fairness,autonomy, and sustainability, supporting responsible …	Survey+ Interview	Discusses AI technology generally	Ethical, Legal, and Social Aspects (ELSA) Scan	2	2	2		6	High
Ryan et al.	2025	AI through the looking glass: an empirical study of structural social and ethical challenges in AI	Netherlands and Global South	AI and Society	http://dx.doi.org/10.1007/s00146-024-02146-0	Web of Science	The paper emphasizes that existing ethics guidelines cannot address deep power imbalances, data inequities, and autonomy loss faced by farmers. It calls for multi‑level, polycentric governance, spanning open‑source technologies, education, cooperatives, and international regulation to ensure fairness, transparency, and farmer empowerment in AI‑driven food systems.	Focus groups + thematic analysis	Discusses AI technology generally	AI Ethics guidelines Value-sensitive design Ethics by design ELSA frameworks	2	2	2		6	High
Kramarz et al.	2025	Possibilities of using digital technologies in agriculture in areas with high agrarian fragmentation	Poland	Precision Agriculture	http://dx.doi.org/10.1007/s11119-025-10244-2	Web of Science	This study surveyed 389 farmers in two highly fragmented regions of Poland. It assesses which digital technologies (including AI-based tools) small farms use and what limits them. Larger farms, younger farmers (≤50), and those with more activities were more likely to use digital tools. The most used solutions were mobile apps for plant disease detection and decision support; advanced precision-fa…	Survey	Discusses AI technology generally	None	2	2	2		6	High
